# Supplementary material for: Clinically Accessible Liver Fibrosis Association with CT Scan Coronary Artery Disease Beyond Other Validated Risk Predictors: The ICAP Experience
Source: J Clin Med. 2025 Feb 13;14(4):1218. doi: 10.3390/jcm14041218 (PMC11856594; doi:10.3390/jcm14041218)
Supplement: Supplementary file 1 [file jcm-14-01218-s001.zip]

Archive with 1 entries (1 files):
- jcm-3401302-supplementary.pdf
